# Supplementary material for: Diversity Analysis of the Rice False Smut Pathogen Ustilaginoidea virens in Southwest China
Source: J Fungi (Basel). 2022 Nov 15;8(11):1204. doi: 10.3390/jof8111204 (PMC9694781; doi:10.3390/jof8111204)
Supplement: Supplementary file 1 [file jof-08-01204-s001.zip]

Archive with 6 entries (6 files):
- Supplementary Figure S1.tif
- Supplementary Figure S2.jpg
- Supplementary Figure S3.jpg
- Supplementary Figure S4.jpg
- Supplementary Figure S5.jpg
- Supplementary Table .xlsx
