# Supplementary material for: Diversity Analysis of the Rice False Smut Pathogen Ustilaginoidea virens in Southwest China
Source: J Fungi (Basel). 2022 Nov 15;8(11):1204. doi: 10.3390/jof8111204 (PMC9694781; doi:10.3390/jof8111204)
Supplement: Supplementary file 1 [file jof-08-01204-s001.zip › Supplementary Table .xlsx]

## Sheet: Supplementary table S1
Supplementary table S1 Variability in morphology, pathogenicity, and mating-type among the different isolates Ustilaginoidea virens.
No.	Isolate	Growth rate(mm/d)	Color of mycelium	Pathogenicity rate	Average number of infected grains	Spore production (per millilitre)
1	BZN1-1	1.65686	White	93.33	39.36	25000000
2	BZN1-2	1.06	White	85	24	31000000
3	CDC1	1.23333	Pale yellow	6.66667	1	11000000
4	CDC2	1.11	Pale yellow	55.3333	9	35100000
5	CDC3	1.56	Pale yellow	13.3333	1	1510000
6	CDC4	1.45	Pale yellow	26.6667	3	6210000
7	CDJ1-1	1.89	greenish-yellow	100	11.47	30200000
8	CDJ1-2	1.56	Pale yellow	‐	‐	‐
9	CDM1-1	2.01	Pale yellow	6.66667	1	7510000
10	CDM1-2	1.76	greenish-yellow	‐	‐	‐
11	CDM1-3	1.71	Pale yellow	40	4	50200000
12	CDM1-4	1.88	Pale yellow	13.3333	3	35000000
13	CDP1-1	1.09	White	100	23	10100000
14	CDP1-2	1.21	White	95	16.38	11250000
15	CDP2	1.21	black	5	0	1850000
16	CDP3	1.15	White	80	13.9	1020000
17	CDP4	1.15	White	90	14	720000
18	CDP5	1.16	White	6.66667	1	5000000
19	CDP6	1.21	White	5	0	6350000
20	CDPJ1	1.65	Pale yellow	‐	‐	‐
21	CDPJ2	1.71	Pale yellow	90	13.62	40000000
22	CDPJ3	1.59	Pale yellow	‐	‐	‐
23	CDPJ4	1.62	greenish-yellow	85	7.18	7470000
24	CDPJ5	1.71	Pale yellow	80	10.92	30900000
25	CDPJ6	1.59	black	‐	‐	‐
26	CDPJ7	1.7	Pale yellow	85	12.62	35400000
27	CDPJ8	1.65	Pale yellow	13.3333	3	8760000
28	CDPJ9	1.58	Pale yellow	5	0	32000000
29	CDQ1-1	1.72	yellow	53.33	3.25	6220000
30	CDQ1-2	1.67	yellow	‐	‐	‐
31	CDQ2-1	1.61	yellow	100	28.2	23000000
32	CDQ2-2	1.76	yellow	20	1	7500000
33	CDQ2-3	1.73	black	‐	‐	‐
34	CDQ2-4	1.76	yellow	70	40.13	36500000
35	CDQ3-1	1.71	yellow	6.66667	2	1270000
36	CDQ3-2	1.88	yellow	13.3333	16	40100000
37	CDX1-1	1.82	greenish-yellow	53.33	4.2	25100000
38	CDX1-2	1.59	yellow	43	3	7520000
39	CDX2-1-1	1.74	yellow	93.33	20.71	35300000
40	CDX2-1-2	1.74	yellow	86.67	22.32	34700000
41	CDX2-2-1	1.82	greenish-yellow	90	28.21	40400000
42	CDX3-1	1.67	black	70	12	6230000
43	CDX3-2	1.91	yellow	7.66667	1	8750000
44	CDX3-3	1.64	yellow	‐	‐	‐
45	CDX4-1	1.65	yellow	81	44.44	30000000
46	CDX4-2	1.92	greenish-yellow	‐	‐	‐
47	CDX5-1	1.72	yellow	75	51	41400000
48	CDX5-2	1.61	yellow	80	39	30400000
49	CDX5-3	1.45	yellow	75	16.38	24000000
50	CDX5-4	1.56	black	70	12.53	45600000
51	CDX6-1	1.43	yellow	5	0	6260000
52	CDX7-1	1.27	greenish-yellow	43	12	750000000
53	CDX8-1-1	1.71	yellow	75	12.44	34000000
54	CDX8-1-2	1.51	greenish-yellow	‐	‐	‐
55	CDX8-1-3	1.45	yellow	‐	‐	‐
56	CDX8-1-4	1.67	greenish-yellow	‐	‐	‐
57	CDX8-1-5	1.54	yellow	‐	‐	‐
58	CDX8-1-6	1.78	yellow	81	12.67	25400000
59	CDX8-2-1	1.65	greenish-yellow	‐	‐	‐
60	CDX8-2-2	1.78	yellow	‐	‐	‐
61	CDX8-2-3	1.98	White	‐	‐	‐
62	CDX8-2-4	1.86	black	‐	‐	‐
63	CDX8-2-5	1.65	White	‐	‐	‐
64	CQN1-1-1	1.81	White	‐	‐	‐
65	CQN1-1-2	1.87	White	85	13.92	31500000
66	CQN1-1-3	1.54	yellow	‐	‐	‐
67	CQN1-1-4	1.76	yellow	13.33	3	25500000
68	CQN1-1-5	1.89	yellow	‐	‐	‐
69	CQN1-2-1	1.91	yellow	15	1	25300000
70	CQN1-2-2	1.56	greenish-yellow	‐	‐	‐
71	CQN1-2-3	1.75	yellow	‐	‐	‐
72	CQN2-1-1	1.98	black	93.33	24.57	35800000
73	CQN2-1-2	1.87	yellow	‐	‐	‐
74	CQN2-1-3	1.76	black	‐	‐	‐
75	CQN2-1-4	1.91	yellow	25	5.31	5010000
76	CQN2-1-5	2.01	yellow	‐	‐	‐
77	CQN2-1-6	1.96	yellow	‐	‐	‐
78	DY1	2.17647	yellow	5	0	33300000
79	DYG1	2.08824	greenish-yellow	85	23.53	35500000
80	DYG2	1.94118	greenish-yellow	40	12	627000000
81	DYG3	2.11765	Pale yellow	93.33	44.57	40300000
82	DYG4	1.85294	yellow	46.6667	22	752000000
83	DYG5	1.94118	yellow	‐	‐	‐
84	DYG6-1-1	2.23529	Pale yellow	‐	‐	‐
85	DYG6-1-2	1.76471	Pale yellow	‐	‐	‐
86	DYG6-1-3	2.14706	Pale yellow	‐	‐	‐
87	DYG6-1-4	1.55882	yellow	‐	‐	‐
88	DYG6-1-5	1.67647	yellow	‐	‐	‐
89	DYG6-1-6	1.67647	yellow	‐	‐	‐
90	DYG6-2-1	1.73529	Pale yellow	‐	‐	‐
91	DYG6-2-2	1.61765	Pale yellow	‐	‐	‐
92	DYG6-2-3	1.64706	Pale yellow	‐	‐	‐
93	DYG6-2-4	1.47059	Pale yellow	‐	‐	‐
94	DYL1-1	1.47059	yellow	33.3333	13	1530000
95	DYL1-2	1.73529	yellow	15	1	45500000
96	DYM1-1	1.82353	yellow	5.55	0	877000000
97	DYM2-1-1	1.82353	cream white	5	2	30100000
98	DYM2-1-2	1.70588	cream white	‐	‐	‐
99	DYM2-1-3	1.82353	cream white	‐	‐	‐
100	DYM2-1-4	1.79412	cream white	‐	‐	‐
101	DYM2-1-5	1.70588	cream white	‐	‐	‐
102	DYM2-2-1	1.73529	yellow	‐	‐	‐
103	DYM2-2-2	1.82353	yellow	‐	‐	‐
104	DYM2-2-3	1.73529	yellow	‐	‐	‐
105	DYM2-2-4	1.87	yellow	‐	‐	‐
106	DYM2-2-5	1.32	greenish-yellow	‐	‐	‐
107	DYM2-2-6	1.21	greenish-yellow	‐	‐	‐
108	DYM2-3-1	1.36	greenish-yellow	‐	‐	‐
109	DYM2-3-2	1.19	greenish-yellow	‐	‐	‐
110	DYM2-3-3	1.28	black	‐	‐	‐
111	DYM2-3-4	1.46	yellow	‐	‐	‐
112	DYM2-3-5	1.47	yellow	‐	‐	‐
113	DYM2-3-6	1.28	black	‐	‐	‐
114	DYS1	1.65	yellow	7.66667	1	6250000
115	GYJ1-1	1.41	Pale yellow	46.6667	10	25600000
116	GYJ1-2	1.45	yellow	‐	‐	‐
117	GYJ1-3	1.26	Pale yellow	‐	‐	‐
118	GYJ1-4	1.35	Pale yellow	‐	‐	‐
119	GYJ1-5	1.57	yellow	‐	‐	‐
120	GYJ1-6	1.52	greenish-yellow	‐	‐	‐
121	LSS1	1.58	Pale yellow	7.66667	1	25800000
122	LSS2	1.31	Pale yellow	46.6667	3	750000
123	LSS3	1.53	White	5.55	0	1100000000
124	LZB1-4	1.67	White	6.66667	1	5020000
125	LZB2-1	1.64706	White	75	4.78	7530000
126	LZB2-2	1.41176	White	‐	‐	‐
127	LZD1	1.44118	yellow	53.33	6.44	625000000
128	LZD2	1.79412	yellow	‐	‐	‐
129	LZG1-1	1.88235	yellow	80	4.38	7540000
130	LZG1-2	1.73529	greenish-yellow	‐	‐	‐
131	LZG1-3	1.87	greenish-yellow	53.3333	40	8780000
132	LZG1-5	1.98	greenish-yellow	‐	‐	‐
133	LZL4-1	1.56	yellow	5.55	0	1125000000
134	LZN3-1	1.68	yellow	85	20.54	30500000
135	KMJ1-1	1.93	White	78.67	69.64	875000000
136	KMJ2-1	1.91	White	40	6	6350000
137	KMJ3-1	1.83	yellow	60	16.75	34800000
138	KMJ4-1	1.79	yellow	‐	‐	‐
139	KMJ2-2	1.75	greenish-yellow	15	9	6290000
140	KMJ1-2	1.91	greenish-yellow	55.3333	13	25900000
141	KMJ3-2	1.82	greenish-yellow	‐	‐	‐
142	KMJ3-3	1.76	yellow	13.3333	3	1300000
143	NCY1	1.67647	yellow	47.6667	7	1500000
144	NCY2	1.91176	yellow	6.66667	4	3750000
145	NCY3	1.85294	greenish-yellow	33.3333	16	30300000
146	NCY4	2.05882	greenish-yellow	66.6667	53	35200000
147	LJY1	1.88235	yellow	26.6667	5	7550000
148	LJY2	1.88235	yellow	‐	‐	‐
149	LJY3	1.91176	yellow	5.55	0	1750000
150	LJY4	2.05882	greenish-yellow	6.66667	1	31100000
151	LJY5	1.91176	greenish-yellow	‐	‐	‐
152	LJY6	1.65	Pale yellow	5.55	0	1220000
153	LJY7	1.89	black	26.6667	2	42200000
154	YAZ1	1.45	Pale yellow	86.67	33.23	6450000
155	YAZ2	1.48	Pale yellow	80	28	45100000
156	YAZ3	1.21	White	5	0	1050000
157	YAZ4	1.38	White	33.3333	18	1250000
158	YAZ5	1.57	White	20	1	8770000
159	YAZ6	1.59	yellow	13.3333	1	10000000
160	YAZ7	1.52	yellow	46.6667	9	75000000
161	YBN1	1.36	yellow	6.66667	1	1040000000
162	YBN2	1.56	yellow	‐	‐	‐
163	YBN3	1.73	greenish-yellow	5	0	100000000
164	YBN4	1.87	greenish-yellow	‐	‐	‐
165	YBN5	1.67	black	40	11	755000000
166	ZYX1-1-1	1.76471	White	6.66667	2	872000000
167	ZYX1-1-2	1.73529	White	‐	‐	‐
168	ZYX1-1-3	1.76471	White	‐	‐	‐
169	ZYX1-1-4	1.79412	White	‐	‐	‐
170	ZYX1-1-5	1.67647	White	‐	‐	‐
171	ZYX1-1-6	1.64706	yellow	‐	‐	‐
172	ZYX1-2-1	1.79412	yellow	‐	‐	‐
173	ZYX1-2-2	1.67647	yellow	‐	‐	‐
174	ZYX2-1-1	1.55882	yellow	33.3333	16.21	35600000
175	ZYX2-1-2	1.71242	yellow	‐	‐	‐
176	ZYX2-1-3	1.58824	Pale yellow	‐	‐	‐
177	ZYX2-1-4	1.82353	Pale yellow	‐	‐	‐
178	ZYX2-1-5	1.85294	Pale yellow	‐	‐	‐
179	ZYX2-1-6	2.17647	Pale yellow	‐	‐	‐
180	ZYX2-2-1	1.82353	Pale yellow	‐	‐	‐
181	ZYX2-2-2	2	Pale yellow	‐	‐	‐
182	ZYX2-2-3	1.76471	greenish-yellow	‐	‐	‐
183	ZYX2-2-4	1.94118	greenish-yellow	‐	‐	‐
184	ZYX2-2-5	1.82353	greenish-yellow	‐	‐	‐
185	ZYX2-3-1	1.86601	Pale yellow	‐	‐	‐
186	ZYX2-3-2	1.79412	Pale yellow	‐	‐	‐
187	ZYX3-1-1	1.5	Pale yellow	53.3333	38	6280000
188	ZYX3-1-2	1.76471	Pale yellow	‐	‐	‐
189	ZYX3-1-3	1.82353	yellow	‐	‐	‐
190	ZYX3-1-4	1.64706	yellow	‐	‐	‐
191	ZYX3-1-5	1.76471	yellow	‐	‐	‐
192	ZYX3-1-6	1.64706	yellow	‐	‐	‐
193	ZYX4-1-1	1.64706	White	6.66667	1	41500000
194	ZYX4-1-2	1.61765	White	‐	‐	‐
195	ZYX4-1-3	1.68954	White	‐	‐	‐
196	ZYX4-1-4	1.41176	White	‐	‐	‐
197	ZYX4-1-5	2	Pale yellow	‐	‐	‐
198	ZYX4-1-6	1.70588	Pale yellow	‐	‐	‐
199	ZYX5-1-1	2.05882	Pale yellow	10	2.5	7570000
200	ZYX5-1-2	1.44118	Pale yellow	‐	‐	‐
201	ZYX5-1-3	1.67647	yellow	‐	‐	‐
202	ZYY1-1	1.44118	yellow	‐	‐	‐
203	ZYY1-2	1.52941	yellow	‐	‐	‐
204	ZYY1-3	1.29412	yellow	75	21	45000000
205	ZYY1-4	1.46405	White	‐	‐	‐
206	ZYY1-5	1.73529	White	‐	‐	‐
207	ZYY1-6	1.88235	White	‐	‐	‐
208	ZYY2-1	1.82353	White	86.67	30.23	7480000
209	ZYY2-2	1.82353	yellow	‐	‐	‐
210	ZYY2-3	1.64706	yellow	‐	‐	‐
211	ZYY2-4	2.11765	yellow	‐	‐	‐
212	ZYY2-5	1.94118	greenish-yellow	‐	‐	‐
213	ZYY2-6	1.47059	greenish-yellow	‐	‐	‐
214	ZYY2-7	1.76471	greenish-yellow	‐	‐	‐
215	ZYY3-1	1.80065	black	85	12.62	35700000
216	ZYY3-2	1.79412	cream white	‐	‐	‐
217	ZYY3-3	1.97059	cream white	‐	‐	‐
218	ZYY3-4	2.05882	cream white	‐	‐	‐
219	ZYY3-5	1.64706	cream white	‐	‐	‐
220	ZYY3-6	1.64706	black	‐	‐	‐
221	ZYY3-7	2.08824	cream white	‐	‐	‐

## Sheet: Supplementary table S2
Supplementary table S2 Pairwise FST values between different populations
	SSR analysis													SNP analysis
Population	BZ	CD	CQ	DY	GY	LS	LZ	KM	NC	LJ	YA	YB		BZ	CD	CQ	DY	GY	LS	LZ	KM	NC	LJ	YA	YB
BZ
CD	0.0484**													0.3168 ***
CQ	0.1069***	0.0520*												0.8925 ***	0.4999*
DY	0.0690*	0.0221	0.0511***											0.5069 ***	0.2146	0.4367**
GY	0.1709***	0.1169*	0.1251**	0.1264***										0.0697 *	0.7338 **	0.6704 **	0.7984 ***
LS	0.0888*	0.0492*	0.0960*	0.0637**	0.1495**									0.5324 **	0.3186 ***	0.7234 *	0.4467 ***	0.7680 **
LZ	0.0602**	0.0104442	0.0601*	0.0305*	0.1247*	0.0557004								0.4009 **	0.0813	0.5294 ***	0.2636*	0.7419*	0.3531 **
KM	0.0529***	0.0154*	0.0612*	0.0306*	0.1313**	0.0552*	0.0150588							0.3530 ***	0.1384 ***	0.5681 **	0.2887*	0.8646 ***	0.3564 **	0.1147 ***
NC	0.0938	0.0443*	0.0975*	0.0686	0.1541*	0.0769*	0.0522 ***	0.0557 *						0.6189	0.3048 **	0.7920 **	0.5413	0.8896 *	0.4508 **	0.3531**	0.3972 *
LJ	0.0695**	0.0232**	0.0678**	0.0480 ***	0.1446***	0.0606***	0.02513**	0.0384 *	0.0361**					0.4731 **	0.1701 **	0.5577 ***	0.4000 *	0.8990 **	0.3660 ***	0.1776 ***	0.3018 ***	0.2083*
YA	0.0612*	0.0170*	0.0714*	0.0342 ***	0.1388*	0.0486*	0.0223	0.0210 ***	0.0467 ***	0.0262 *				0.3948 *	0.1369 **	0.6568 ***	0.2981 ***	0.8947 ***	0.2817 ***	0.1665	0.1667 ***	0.2993 ***	0.1774 ***
YB	0.1019*	0.0526 ***	0.0922*	0.0708 ***	0.1737*	0.1014**	0.0559 ***	0.0687 ***	0.0956 ***	0.0565 **	0.0651			0.6506 *	0.3225 **	0.6539 **	0.4808 *	0.9885 ***	0.6233 ***	0.3360 **	0.4548***	0.5889 **	0.3266 **	0.4000 *
ZY	0.0768**	0.0363*	0.0476 ***	0.0252 **	0.1096*	0.0718*	0.0446 ***	0.0433 **	0.0776 ***	0.0661 **	0.0519 **	0.1031 **		0.5931**	0.3647 *	0.3838 **	0.21800 **	0.5755 **	0.5029 ***	0.3997 ***	0.4094 ***	0.6165 ***	0.5941 ***	0.4708***	0.8612 **
Note: * P < 0.05; **P < 0.01; ***P < 0.001
